# Supplementary material for: Revealing soil legacy phosphorus to promote sustainable agriculture in Brazil
Source: Sci Rep. 2020 Sep 28;10:15615. doi: 10.1038/s41598-020-72302-1 (PMC7522976; doi:10.1038/s41598-020-72302-1)
Supplement: Supplementary file 1 — Supplementary information [file 41598_2020_72302_MOESM1_ESM.xlsx]

## Sheet: by Crop
Revealing soil legacy phosphorus to promote sustainable agriculture in Brazil
Paulo S. Pavinatoa,*; Maurício R. Cherubina; Amin Soltangheisia; Gustavo C. Rochaa; Dave R. Chadwickb; Davey L. Jonesb
a College of Agriculture Luiz de Queiroz - ESALQ-USP, Av. Pádua Dias, 11, 13418-900, Piracicaba-SP, Brazil.
b School of Natural Sciences, Bangor University, Bangor, Gwynedd, LL57 2UW, UK
* Corresponding author. Phone: +55 (19) 34172136. Email: pavinato@usp.br
RAW DATA INVOLVING FERTILIZER USE, CROPPED AREA, P DEMAND BY CROPS AND P EFFICIENCY BY EACH CROP - BRAZIL
Fertilizers delivered to each crop in Brazil
Crop/year	1960	1961	1962	1963	1964	1965	1966	1967	1968	1969	1970	1971	1972	1973	1974	1975	1976	1977	1978	1979	1980	1981	1982	1983	1984	1985	1986	1987	1988	1989	1990	1991	1992	1993	1994	1995	1996	1997	1998	1999	2000	2001	2002	2003	2004	2005	2006	2007	2008
Soybean	0.314378	0.46334	0.607058	0.745707	0.941198	1.25421	1.35779	1.53042	1.91188	2.54179	3.44112	4.2942	6.06097	8.94932	11.6741	12.7065	13.6125	14.1798	15.716	16.2435	16.7651	16.4954	15.1597	16.9858	17.8874	18.537	15.72	18.09	20.54	18.1	16.45	17.1	19.8	23.1	22	22.93	22.36	29.91	28.4	29.23	28.26	32.74	35.12	37.7	39.6	36.9	33.85	33.9	33.25
Maize	17.9756	18.0237	18.0661	18.1032	18.1952	17.7668	18.1616	18.1911	18.1753	18.1181	17.9369	17.6968	17.2688	16.8295	16.8939	16.5149	16.4478	16.5011	15.6684	15.531	15.26	15.5898	16.2644	15.5859	15.914	15.0225	14.6	14.26	13.68	14.8	15.6	17.6	17.2	18.1	19.4	18.7	20.21	17	18.95	18.28	20.78	17.33	17.24	18.26	16.05	15.31	17.4	19.3	19.61
Sugarcane	9.31918	9.54083	9.75269	9.95515	10.1822	11.558	10.4964	10.6713	10.8142	10.9265	10.9787	10.9441	10.8054	10.6494	10.895	10.0265	10.3648	10.6256	11.2717	11.6485	11.6289	12.7974	13.3028	16.9483	16.1998	16.6693	17.03	17.24	16.95	18.9	20.06	20.4	20.25	19.8	17.6	17.66	17.1	14.78	13	10.23	12.2	13.07	12.17	11.63	11.83	14.46	14.92	13.8	13.07
Coffee	10.0578	9.93758	9.81929	9.70292	9.62025	9.55161	9.35342	9.25058	9.12878	8.99052	9.18596	8.57829	8.27656	7.97713	7.17005	7.08949	6.5955	5.70774	6.46437	6.93972	6.81639	7.446	5.13478	7.17862	6.97303	6.78097	10.65	8.62	9.1	6.86	6.96	6.34	5.81	5.5	5.31	5.71	6.61	7.5	7.67	9.55	8.75	6.72	6.73	6.15	6.02	6.9	7.55	6.35	5.77
Cotton	13.6038	13.1973	12.8019	12.4172	12.083	11.7725	11.3109	10.974	10.6219	10.2588	9.86023	10.0528	10.087	9.12473	7.89317	7.64885	6.54122	7.4319	7.21696	6.48845	6.39368	6.16187	6.05786	5.5254	5.34783	5.92852	3.26	3.22	2.84	3.52	3.26	3.6	2.9	2.85	2.67	2.39	1.5	2.71	2.28	3	3.75	4.01	3.63	4.25	4.72	4.02	4.98	4.93	3.91
Wheat	0.209058	0.782973	1.33691	1.87152	2.02499	2.32976	3.36157	3.82701	4.26709	4.68037	5.05152	5.36335	5.6009	5.80477	5.86867	6.69152	7.8571	6.61716	5.94015	7.88555	6.24196	3.89837	5.46812	4.10417	3.45998	5.11326	8.57	7.98	7	7	6.1	3.65	3.9	3.03	2.41	1.9	2.48	2.58	2.37	2.06	2.45	2.51	2.97	3.32	3.33	2.67	1.95	2.11	3.04
Beans	5.48505	5.51882	5.5502	5.57928	5.62477	5.74114	5.64672	5.67122	5.68107	5.67739	5.49028	5.57176	5.44923	5.32214	5.87959	5.46323	5.20123	5.51325	5.63232	5.0061	5.35928	5.8918	6.61512	5.12428	6.10136	5.86228	4.66	4.63	5.01	6.29	6.34	6.46	6.36	5.5	6.86	6.19	4.68	3.31	3.69	3.82	2.91	2.99	2.78	2.91	2.59	2.58	2.6	2.22	2.65
Orange	0.72325	0.751801	0.782933	0.848298	0.867229	0.894811	0.959336	0.951102	0.969958	1.00395	1.39282	1.48966	1.56514	1.63048	1.62697	1.80353	1.79942	1.73416	1.88201	1.916	2.25376	2.28866	2.2355	2.67238	2.46085	2.48214	2.74	3.09	3.4	4.37	4.42	3.4	3.45	2.84	2.95	3.22	3.05	2.96	2.78	2.88	2.06	1.97	1.89	1.82	1.77	2.1	2.17	1.82	1.7
Rice	10.514	10.4619	10.4093	10.3563	10.337	10.1743	10.1822	10.1344	10.0637	9.97228	9.83469	9.62969	9.34543	9.05925	8.03026	8.77953	10.7094	9.11441	8.61318	8.13547	9.04742	8.97954	8.44405	8.08726	7.706	6.58363	9.02	9.05	7.9	6.25	5.76	6.34	6.03	5.7	6.53	5.83	4.96	3.22	4.21	3.94	3.29	3.22	3.19	3.9	3.7	3.23	3	3.08	3.35
Others	31.7978	31.3217	30.8736	30.4205	30.1241	28.9569	29.17	28.7989	28.3661	27.8303	26.8277	26.3793	25.5406	24.6534	24.0683	23.276	20.871	22.5748	21.5949	20.2057	20.2336	20.4512	21.3176	17.7879	17.9497	17.0205	13.75	13.82	13.58	13.91	15.05	15.11	14.3	13.58	14.27	15.47	17.05	16.03	16.65	17.01	15.55	15.44	14.28	10.06	10.39	11.83	11.58	12.49	13.65
Total	100	100	100	100	100	100	100	100	100	100	100	100	100	100	100	100	100	100	100	100	100	100	100	100	100	100	100	100	100	100	100	100	100	100	100	100	100	100	100	100	100	100	100	100	100	100	100	100	100
Source: ANDA
Estimated by IFA	Year	1961	1962	1963	1964	1965	1966	1967	1968	1969	1970	1971	1972	1973	1974	1975	1976	1977	1978	1979	1980	1981	1982	1983	1984
Estimated by IFA	P2O5 (1000 ton)	92.8	117.5	156.8	135.1	120.1	116.7	204.6	273.1	265.7	415.9	535.9	874.9	795.5	914.2	992.3	1285.6	1533.5	1514.5	1671.2	1965	1313.2	1207.8	992.9	1559	Dados da ANDA depois de 1985
Applied total P2O5	109598	92800	117500	156800	135100	120100	116700	204600	273100	265700	415900	535900	874900	795500	914200	992300	1285600	1533500	1514500	1671200	1965000	1313200	1207800	992900	1559000	1257056	1500896	1503815	1507351	1296202	1185793	1217375	1346087	1546066	1744467	1494953	1707763	1942725	2128639	1966966	2337855	2482260	2806942	3414281	3457109	2898367	3149256	3659200	3195934
Aplied total P	47859.2	40524	51310	68471.6	58995.6	52445.4	50960.7	89345	119258	116026	181616	234017	382052	347380	399214	433319	561397	669651	661354	729782	858079	573450	527424	433581	680786	548933	655413	656688	658232	566027	517814	531605	587811	675138	761776	652818	745748	848352	929537	858937	1.0209e+06	1.08396e+06	1.22574e+06	1.49095e+06	1.50965e+06	1.26566e+06	1.37522e+06	1.5979e+06	1.3956e+06
Total organic	74898.9	77975.8	81052.8	84129.7	87206.6	90283.6	93360.5	96437.4	99514.4	102591	105668	108745	111822	114899	119244	132302	144061	129552	128633	135020	133704	132167	139111	135079	139635	143669	148243	153947	152169	157249	162185	173264	180539	178663	190057	197827	182691	189064	189691	197015	202097	214980	219428	228766	242724	248215	260790	280600	303203
Relation P total/P organic	61.0134	65.8025	61.2353	55.1304	59.6479	63.2552	64.6894	51.9088	45.4877	46.9273	36.7818	31.7261	22.6418	24.8549	22.9998	23.3906	20.421	16.2102	16.283	15.6128	13.4812	18.7307	20.8708	23.7539	17.0199	20.7434	18.4461	18.9909	18.777	21.7412	23.8508	24.5811	23.497	20.9256	19.9674	23.2562	19.6772	18.2245	16.9484	18.6576	16.5247	16.5505	15.1836	13.3025	13.8511	16.396	15.9406	14.9374	17.848
Total P applied by crop in Brasil (ton)
Crop/year	1960	1961	1962	1963	1964	1965	1966	1967	1968	1969	1970	1971	1972	1973	1974	1975	1976	1977	1978	1979	1980	1981	1982	1983	1984	1985	1986	1987	1988	1989	1990	1991	1992	1993	1994	1995	1996	1997	1998	1999	2000	2001	2002	2003	2004	2005	2006	2007	2008
Soybean	150.459	187.764	311.482	510.598	555.266	657.775	691.94	1367.35	2280.06	2949.14	6249.61	10049.2	23156.1	31088.1	46604.5	55059.6	76420.4	94955.4	103939	118542	143858	94592.7	79956	73647	121775	101756	103031	118795	135201	102451	85180.3	90904.4	116387	155957	167591	149691	166749	253742	263988	251067	288506	354887	430479	562089	597823	467029	465512	541689	464038
Maize	8602.99	7303.94	9269.75	12395.5	10734.4	9317.87	9255.27	16252.8	21675.5	21021.7	32576.3	41413.6	65975.8	58462.2	67442.8	71562.2	92337.5	110500	103624	113343	130942	89399.5	85782.3	67577.5	108341	82463.2	95690.3	93643.7	90046.1	83772	80778.9	93562.4	101103	122200	147785	122077	150716	144220	176147	157014	212142	187850	211317	272248	242300	193773	239288	308395	273678
Sugarcane	4460.08	3866.33	5004.11	6816.45	6007.07	6061.64	5349.05	9534.27	12896.7	12677.6	19939	25611.1	41282.4	36993.7	43494.4	43446.5	58187.7	71154.3	74545.5	85008.3	99784.8	73386.6	70162.3	73484.6	110286	91503	111617	113213	111570	106979	103873	108447	119032	133677	134073	115288	127523	125386	120840	87869.3	124549	141673	149172	173398	178592	183015	205183	220511	182405
Coffee	4813.58	4027.11	5038.28	6643.74	5675.53	5009.38	4766.57	8264.93	10886.8	10431.4	16683.2	20074.7	31620.8	27710.9	28623.9	30720.1	37027	38222	42752.4	50644.8	58490	42699.1	27082	31125.1	47471.4	37222.9	69801.5	56606.5	59899.1	38829.5	36039.8	33703.7	34151.8	37132.6	40450.3	37275.9	49293.9	63626.4	71295.5	82028.5	89328.5	72841.9	82492.2	91693.6	90881.2	87330.7	103829	101467	80526.4
Cotton	6510.67	5348.08	6568.64	8502.27	7128.44	6174.12	5764.12	9804.68	12667.5	11902.9	17907.7	23525.3	38537.5	31697.5	31510.6	33143.9	36722.2	49767.8	47729.6	47351.5	54862.8	35335.2	31950.6	23957.1	36407.3	32543.6	21366.5	21145.3	18693.8	19924.2	16880.7	19137.8	17046.5	19241.4	20339.4	15602.3	11186.2	22990.3	21193.4	25768.1	38283.7	43466.6	44494.3	63365.5	71255.7	50879.6	68486	78776.7	54568.1
Wheat	100.054	317.292	685.968	1281.46	1194.66	1221.85	1713.08	3419.24	5088.84	5430.46	9174.36	12551.2	21398.4	20164.6	23428.5	28995.6	44109.6	44311.9	39285.4	57547.3	53560.9	22355.2	28840.2	17794.9	23555.1	28068.4	56168.9	52403.7	46076.2	39621.9	31586.6	19403.6	22924.6	20456.7	18358.8	12403.5	18494.6	21887.5	22030	17694.1	25012	27207.3	36404.4	49499.6	50271.5	33793.2	26816.8	33715.8	42426.4
Beans	2625.1	2236.45	2847.81	3820.22	3318.37	3010.96	2877.61	5066.95	6775.12	6587.26	9971.21	13038.9	20818.9	18488	23472.2	23673.2	29199.6	36919.5	37249.6	36533.6	45986.8	33786.5	34889.7	22217.9	41537.2	32180	30542.3	30404.6	32977.4	35603.1	32829.4	34341.7	37384.8	37132.6	52257.8	40409.4	34901	28080.4	34299.9	32811.4	29708.1	32410.3	34075.5	43386.7	39100.1	32654.1	35755.7	35473.5	36983.5
Orange	346.141	304.66	401.723	580.843	511.627	469.288	488.884	849.762	1156.75	1164.84	2529.58	3486.06	5979.66	5663.97	6495.07	7815.03	10101.9	11612.8	12446.7	13982.6	19339	13124.3	11790.6	11586.9	16753.1	13625.3	17958.3	20291.7	22379.9	24735.4	22887.4	18074.6	20279.5	19173.9	22472.4	21020.7	22745.3	25111.2	25841.1	24737.4	21030.5	21353.9	23166.5	27135.3	26720.9	26578.9	29842.3	29081.9	23725.3
Rice	5031.9	4239.6	5341.04	7091.13	6098.39	5335.97	5188.93	9054.62	12001.7	11570.5	17861.4	22535.2	35704.4	31470	32057.9	38043.4	60122.4	61034.7	56963.6	59371.2	77634	51493.1	44535.9	35064.8	52461.3	36139.7	59118.3	59430.2	52000.3	35376.7	29826.1	33703.7	35445	38482.9	49744	38059.3	36989.1	27316.9	39133.5	33842.1	33587.5	34903.4	39101.1	58147.1	55857.2	40880.9	41256.6	49215.4	46752.7
Others	15218.2	12692.8	15841.2	20829.4	17771.9	15186.6	14865.3	25730.3	33828.8	32290.4	48723.4	61732.2	97578.4	85640.8	96084.2	100859	117169	151172	142818	147457	173620	117278	112434	77124.9	122199	93430.8	90119.3	90754.3	89387.9	78734.4	77930.9	80325.5	84057	91683.7	108705	100991	127150	135991	154768	146105	158750	167363	175036	149990	156853	149728	159251	199578	190500
TOTAL	47859.2	40524	51310	68471.6	58995.6	52445.4	50960.7	89345	119258	116026	181616	234017	382052	347380	399214	433319	561397	669651	661354	729782	858079	573450	527424	433581	680786	548933	655413	656688	658232	566027	517814	531605	587811	675138	761776	652818	745748	848352	929537	858937	1.0209e+06	1.08396e+06	1.22574e+06	1.49095e+06	1.50965e+06	1.26566e+06	1.37522e+06	1.5979e+06	1.3956e+06
P applied by crop and by area (kg/ha)
Crop/year	1960	1961	1962	1963	1964	1965	1966	1967	1968	1969	1970	1971	1972	1973	1974	1975	1976	1977	1978	1979	1980	1981	1982	1983	1984	1985	1986	1987	1988	1989	1990	1991	1992	1993	1994	1995	1996	1997	1998	1999	2000	2001	2002	2003	2004	2005	2006	2007	2008
Soybean	1.50459	1.25176	1.55741	2.04239	1.73521	1.52321	1.44154	2.4861	3.25723	3.10436	4.73814	5.91129	9.26243	8.07484	9.06109	9.45312	11.9091	13.4303	13.356	14.3582	16.3959	11.127	9.74683	9.05075	12.9256	10.0218	11.2215	13.0054	12.8518	8.38991	7.41517	9.45282	12.3273	14.664	14.541	12.8215	16.1901	22.0905	19.8433	19.2221	21.1255	25.3761	26.3138	30.3426	27.7554	20.3509	21.1142	26.34	21.8409
Maize	1.04932	0.872996	1.08616	1.42439	1.21016	1.06231	1.00535	1.73384	2.27164	2.16503	3.30445	4.12262	6.45975	5.63151	6.31933	6.59274	8.30555	9.36646	9.31465	10.0136	11.4347	7.76015	6.79758	6.31213	9.01452	6.98938	7.67621	6.93481	6.83773	6.47799	7.08941	7.16202	7.56558	10.2952	10.7489	8.75334	12.585	11.4805	16.6404	13.5223	17.8415	15.2288	17.9677	20.9976	19.5235	16.7777	18.9714	22.4004	18.9468
Sugarcane	3.51157	2.9215	3.63485	4.76676	4.04982	3.55504	3.36443	5.80233	7.60207	7.2453	11.0584	13.7964	21.6177	18.846	21.1478	22.0627	27.7947	31.345	31.1716	33.5107	38.2665	25.9695	22.7482	21.1237	30.1673	23.3901	28.2443	26.2423	27.0974	26.2471	24.3115	25.7536	28.3233	34.5982	30.8549	25.2876	26.8453	26.0457	24.2367	17.9367	25.9234	28.5752	29.2472	32.284	31.7117	31.5243	32.2843	31.1415	22.4083
Coffee	2.20554	1.83492	2.28297	2.99389	2.5436	2.23284	2.11312	3.64431	4.77469	4.55061	6.94553	8.66521	13.5776	11.8367	13.2824	13.8571	17.4572	19.6871	19.5782	21.0473	24.0343	16.3108	14.2876	13.2673	18.9474	14.6908	26.9352	19.6848	20.1325	12.8297	12.3892	12.1963	13.659	16.4352	19.2836	19.9338	25.6705	32.0022	34.4354	36.9012	39.387	31.1819	34.7938	38.2774	38.3782	37.5467	44.9058	44.815	36.2368
Cotton	1.36088	1.1322	1.40865	1.84731	1.56947	1.37772	1.30385	2.24864	2.94611	2.80785	4.28558	5.34667	8.37773	7.30357	8.19561	8.5502	10.7716	12.1475	12.0803	12.9867	14.8298	10.0642	8.81586	8.18627	11.691	9.06461	6.76191	10.7425	7.30525	9.37431	8.86782	10.4499	9.07815	18.1536	17.2132	13.0949	14.6846	36.3447	25.4312	38.0736	46.9597	49.1863	57.9216	88.2734	61.5811	40.2745	76.1519	69.9551	51.2731
Wheat	1.57428	1.30975	1.62955	2.137	1.81559	1.59377	1.50832	2.60126	3.40811	3.24816	4.95763	6.18511	9.69149	8.44889	9.48082	9.89102	12.4607	14.0524	13.9747	15.0233	17.1554	11.6425	10.1983	9.47001	13.5244	10.4861	14.5355	15.1636	13.2878	12.0746	11.7817	9.46765	11.7224	13.8013	13.6107	12.4692	10.2976	14.385	15.6369	14.158	21.9656	15.7405	17.2951	19.334	17.9079	14.3149	17.1883	18.193	17.9477
Beans	0.908822	0.756106	0.940729	1.23367	1.04812	0.920073	0.870741	1.50169	1.96748	1.87514	2.862	3.57062	5.59483	4.87748	5.47321	5.71001	7.19348	8.11234	8.06746	8.67282	9.90367	6.72111	5.88742	5.46697	7.80753	6.05354	5.57576	5.84503	5.7042	6.87184	7.01468	6.32019	7.26102	9.55956	9.55123	8.07155	8.11555	6.37935	10.3512	7.89838	6.85697	9.39334	8.22976	10.6065	9.82744	8.71088	8.86275	9.36401	9.77906
Orange	3.08504	2.56664	3.19335	4.18777	3.55791	3.12323	2.95577	5.09755	6.67869	6.36525	9.71519	12.1206	18.9919	16.5568	18.5791	19.3829	24.4186	27.5377	27.3854	29.4403	33.6185	22.8151	19.9851	18.5579	26.503	20.549	25.3712	27.9669	27.7772	28.0246	25.0684	18.3795	20.5112	23.9523	25.0254	24.5449	23.5856	25.4801	25.3698	24.0852	24.5562	25.8932	27.9504	32.4569	32.459	32.99	37.0296	35.412	28.3591
Rice	1.14112	0.949369	1.18118	1.54901	1.31603	1.15525	1.09331	1.88553	2.47037	2.35443	3.59354	4.48328	7.02489	6.12419	6.87218	7.16951	9.03216	10.1859	10.1295	10.8896	12.4351	8.43905	7.39227	6.86434	9.80316	7.60085	10.5852	9.93851	8.7262	6.73823	7.55723	8.17735	7.56237	8.72367	11.2675	8.70217	11.3621	8.93257	12.7796	8.87484	9.16489	11.1057	12.4444	18.2803	14.9625	10.4398	13.8868	17.0241	16.4006
Others	2.5009	2.08559	2.59982	3.41378	2.90473	2.47594	2.42033	4.18496	5.49718	5.26075	7.93719	10.052	15.8756	13.8831	15.9092	17.2639	24.5385	25.6984	24.1579	24.7561	29.0946	19.0332	17.5583	12.7348	20.1205	14.5382	13.5355	14.1066	14.6309	12.5203	12.3169	12.2268	12.8353	14.409	17.1939	16.0207	22.2682	22.0916	24.9074	23.2449	23.4488	25.0478	26.591	21.3741	20.7755	18.8993	20.5467	26.5788	24.85
Mean pondered	1.91822	1.59749	1.98929	2.61076	2.22086	1.94659	1.84599	3.18603	4.17599	3.98126	6.05607	7.56873	11.8378	10.2855	11.5901	12.1096	15.6053	17.3914	17.0987	18.1652	20.9013	14.2256	12.6381	11.4911	16.5436	12.7163	15.8004	15.1023	15.0443	13.313	12.9144	13.0248	14.4525	17.6008	17.1091	15.0065	18.386	20.959	21.3036	20.1823	23.2389	24.1609	25.8075	29.538	27.2307	22.719	26.6128	28.9249	23.2303
P exported by crops (kg/ha)
Crop/year	1960	1961	1962	1963	1964	1965	1966	1967	1968	1969	1970	1971	1972	1973	1974	1975	1976	1977	1978	1979	1980	1981	1982	1983	1984	1985	1986	1987	1988	1989	1990	1991	1992	1993	1994	1995	1996	1997	1998	1999	2000	2001	2002	2003	2004	2005	2006	2007	2008
Soybean	7.64154	7.64154	7.64154	7.64154	7.64154	7.64154	7.64154	7.64154	7.64154	7.64154	7.64154	7.64154	7.64154	7.64154	7.04442	7.81319	8.04812	8.14138	5.63937	5.70553	7.94581	8.12052	7.19783	8.24356	7.58795	8.28111	6.67848	8.54545	7.87781	9.06776	7.96792	7.14531	9.36172	9.77106	9.95075	10.1191	10.3469	10.5695	10.8252	10.9132	11.055	12.4685	11.84	12.8924	10.5822	10.2592	10.9463	12.9414	12.9544
Maize	6.15764	6.15764	6.15764	6.15764	6.15764	6.15764	6.15764	6.15764	6.15764	6.15764	6.15764	6.15764	6.15764	6.15764	5.4881	5.41741	5.74801	5.87598	4.39107	5.18629	6.40447	6.59884	6.23105	6.29857	6.3395	6.71835	5.92912	7.14559	6.76535	7.39738	6.74477	6.51022	8.21799	9.1157	8.50659	9.36168	8.91381	9.44211	10.0672	9.99546	9.7857	12.2467	11.0014	13.4184	12.1214	10.945	12.1764	13.6267	14.6879
Sugarcane	7.43077	7.43077	7.43077	7.43077	7.43077	7.43077	7.43077	7.43077	7.43077	7.43077	7.43077	7.43077	7.43077	7.43077	6.03953	6.04206	6.40681	6.87682	7.02035	7.11791	7.41079	7.17304	7.86697	8.07316	7.90559	8.21462	7.86802	8.09809	8.159	8.05811	7.99224	8.0541	8.39759	8.2276	8.739	8.65988	8.67815	8.9549	9.00216	8.85927	8.82415	9.02763	9.28762	9.58507	9.58438	9.47105	9.76531	10.0922	10.3057
Coffee	1.13927	1.13927	1.13927	1.13927	1.13927	1.13927	1.13927	1.13927	1.13927	1.13927	1.13927	1.13927	1.13927	1.13927	1.49911	1.14781	0.670793	1.00479	1.16104	1.10776	0.872118	1.55259	1.01075	1.42505	1.13376	1.50815	0.803721	1.53198	0.920146	1.01095	1.00713	1.10035	1.03536	1.13198	1.24643	0.994805	1.42606	1.23581	1.63191	1.4682	1.67865	1.55783	1.10107	0.829502	1.04125	0.920139	1.11297	0.993323	1.25862
Cotton	1.94453	1.94453	1.94453	1.94453	1.94453	1.94453	1.94453	1.94453	1.94453	1.94453	1.94453	1.94453	1.94453	1.94453	1.99249	1.80389	1.48091	1.85524	1.58963	1.79506	1.81201	1.97286	2.12859	2.18472	2.77443	3.18265	2.92944	3.40055	3.96595	3.50149	3.82731	4.54246	4.01635	4.28447	4.62929	4.87177	5.01144	5.20379	5.63015	8.73741	9.88655	11.978	11.3	12.2686	13.141	11.6147	12.8957	14.6028	14.9713
Wheat	3.9897	3.9897	3.9897	3.9897	3.9897	3.9897	3.9897	3.9897	3.9897	3.9897	3.9897	3.9897	3.9897	3.9897	5.05505	2.66564	3.96984	2.86319	4.18299	3.33894	3.78144	5.02884	2.82318	5.20169	4.9759	7.05323	6.43433	7.63077	7.2313	7.39495	5.04287	6.21945	6.247	6.47837	6.79144	6.7385	8.01191	7.14881	7.04065	8.60827	6.62316	8.51149	6.44768	10.5033	9.05819	8.62411	6.95998	9.70116	11.142
Beans	1.87359	1.87359	1.87359	1.87359	1.87359	1.87359	1.87359	1.87359	1.87359	1.87359	1.87359	1.87359	1.87359	1.87359	2.08721	2.20213	1.81349	2.01274	1.90067	2.07609	1.69545	1.86273	1.95922	1.55564	1.97414	1.91783	1.61323	1.54349	1.94328	1.78386	1.90976	2.02053	2.17308	2.55212	2.46352	2.35392	2.28069	2.581	2.64503	2.72584	2.8217	2.84456	2.96023	3.22893	2.98292	3.22424	3.42828	3.34649	3.66079
Orange	4.01358	4.01358	4.01358	4.01358	4.01358	4.01358	4.01358	4.01358	4.01358	4.01358	4.01358	4.01358	4.01358	4.01358	3.48689	3.48659	3.85831	3.78314	3.83431	3.95888	4.21609	4.41024	4.37753	4.17754	4.55985	4.7735	4.20743	4.51561	4.17685	4.49143	4.27311	4.28774	4.43277	5.22871	4.32605	5.15775	4.86711	5.20727	4.55815	4.9633	5.54593	4.5306	4.91858	4.45177	4.89422	4.87517	4.92256	5.00545	4.87493
Rice	3.85505	3.85505	3.85505	3.85505	3.85505	3.85505	3.85505	3.85505	3.85505	3.85505	3.85505	3.85505	3.85505	3.85505	3.42086	3.46089	3.45929	3.54219	3.06195	3.28768	3.69537	3.18249	3.81325	3.57667	3.98107	4.47935	4.38367	4.112	4.67694	4.9646	4.43749	5.43277	5.03835	5.40729	5.63474	6.05768	6.27235	6.4451	5.94671	7.24704	7.17027	7.64747	7.846	7.66763	8.39338	7.95105	9.15642	9.02941	9.98536
Others	5.51471	5.51471	5.51471	5.51471	5.51471	5.51471	5.51471	5.51471	5.51471	5.51471	5.51471	5.51471	5.51471	5.51471	5.14994	4.86225	5.19323	5.18227	4.7589	4.76487	5.45983	5.71054	5.43148	5.85753	5.88677	6.48671	5.99825	6.57796	6.49503	6.83847	6.18526	6.26212	6.85108	7.29712	7.32081	7.63077	7.81729	7.94071	7.91153	8.35688	8.19444	8.94669	8.61256	9.59016	9.17485	8.7572	8.95488	9.9073	10.5511
Mean	4.35604	4.35604	4.35604	4.35604	4.35604	4.35604	4.35604	4.35604	4.35604	4.35604	4.35604	4.35604	4.35604	4.35604	4.12636	3.89019	4.06488	4.11377	3.75403	3.8339	4.32934	4.56127	4.28398	4.65941	4.7119	5.26155	4.68457	5.31015	5.22117	5.4509	4.93879	5.15751	5.57713	5.94944	5.96086	6.19458	6.36257	6.4729	6.52587	7.18749	7.15856	7.97595	7.53151	8.44357	8.09738	7.66419	8.03189	8.92461	9.4392
Mean use efficiency (%)	227.087	272.68	218.974	166.849	196.142	223.777	235.973	136.723	104.312	109.413	71.9284	57.5531	36.7978	42.3514	35.6025	32.1248	26.048	23.654	21.955	21.1057	20.7132	32.0637	33.8973	40.548	28.4817	41.3766	29.6485	35.1612	34.7053	40.9443	38.2423	39.5976	38.5894	33.8022	34.8402	41.2795	34.6055	30.8836	30.6327	35.6128	30.8042	33.0118	29.1834	28.5854	29.7362	33.7346	30.1805	30.8544	40.6332
																																								Soybean	52.3303	49.1349	44.9952	42.4896	38.1266	50.4117	51.8434	49.132	59.3124
Balance: P applied - P exported (kg/ha)																																								Maize	54.8479	80.418	61.2288	63.9044	62.0865	65.2351	64.1828	60.8323	77.5218
Crop/year	1960	1961	1962	1963	1964	1965	1966	1967	1968	1969	1970	1971	1972	1973	1974	1975	1976	1977	1978	1979	1980	1981	1982	1983	1984	1985	1986	1987	1988	1989	1990	1991	1992	1993	1994	1995	1996	1997	1998	1999	2000	2001	2002	2003	2004	2005	2006	2007	2008
Soybean	-6.13696	-6.38978	-6.08413	-5.59915	-5.90634	-6.11833	-6.2	-5.15544	-4.38432	-4.53718	-2.9034	-1.73026	1.62089	0.4333	2.01667	1.63993	3.86094	5.28888	7.71659	8.65263	8.45007	3.00651	2.549	0.807191	5.33768	1.74073	4.543	4.45992	4.97401	-0.677849	-0.552747	2.30751	2.96555	4.89297	4.59023	2.70244	5.84318	11.521	9.01814	8.30882	10.0704	12.9076	14.4739	17.4501	17.1732	10.0916	10.1679	13.3986	8.88654
Maize	-5.10832	-5.28464	-5.07148	-4.73324	-4.94748	-5.09533	-5.15229	-4.4238	-3.886	-3.99261	-2.85319	-2.03502	0.302117	-0.526125	0.831233	1.17534	2.55754	3.49048	4.92358	4.8273	5.03026	1.16131	0.566535	0.0135564	2.67503	0.271031	1.74708	-0.210783	0.0723814	-0.919388	0.344639	0.651792	-0.652412	1.17945	2.24231	-0.608338	3.6712	2.03841	6.57323	3.52682	8.05583	2.9821	6.9663	7.57921	7.40204	5.83276	6.79503	8.77371	4.2589
Sugarcane	-3.9192	-4.50927	-3.79592	-2.66401	-3.38095	-3.87573	-4.06634	-1.62844	0.171303	-0.185469	3.62763	6.36564	14.1869	11.4152	15.1082	16.0207	21.3879	24.4682	24.1513	26.3927	30.8557	18.7964	14.8813	13.0505	22.2617	15.1755	20.3762	18.1442	18.9384	18.189	16.3193	17.6995	19.9257	26.3706	22.1159	16.6277	18.1671	17.0908	15.2345	9.07746	17.0993	19.5476	19.9596	22.6989	22.1273	22.0532	22.519	21.0494	12.1026
Coffee	1.06626	0.695651	1.14369	1.85462	1.40432	1.09357	0.973847	2.50504	3.63541	3.41133	5.80625	7.52594	12.4383	10.6974	11.7833	12.7093	16.7864	18.6823	18.4172	19.9395	23.1622	14.7582	13.2769	11.8422	17.8136	13.1826	26.1315	18.1528	19.2123	11.8187	11.3821	11.096	12.6236	15.3032	18.0372	18.939	24.2445	30.7664	32.8035	35.433	37.7084	29.6241	33.6927	37.4479	37.337	36.6266	43.7929	43.8217	34.9782
Cotton	-0.583655	-0.812332	-0.535877	-0.0972187	-0.375063	-0.566807	-0.640678	0.304107	1.00158	0.863317	2.34105	3.40214	6.4332	5.35904	6.20312	6.74631	9.29065	10.2922	10.4906	11.1917	13.0178	8.09136	6.68727	6.00155	8.91661	5.88196	3.83247	7.34198	3.3393	5.87282	5.04051	5.90741	5.0618	13.8691	12.5839	8.22311	9.67321	31.1409	19.801	29.3362	37.0732	37.2083	46.6216	76.0048	48.44	28.6598	63.2562	55.3523	36.3018
Wheat	-2.41542	-2.67995	-2.36015	-1.8527	-2.17411	-2.39593	-2.48138	-1.38844	-0.58159	-0.741535	0.967926	2.19541	5.70179	4.45919	4.42578	7.22538	8.49087	11.1892	9.79166	11.6843	13.3739	6.61362	7.37516	4.26832	8.54848	3.43286	8.10117	7.53279	6.05651	4.67968	6.73884	3.2482	5.47543	7.32291	6.81924	5.7307	2.28569	7.23622	8.59621	5.54968	15.3425	7.229	10.8474	8.83078	8.84972	5.69081	10.2284	8.49187	6.80564
Beans	-0.964764	-1.11748	-0.932857	-0.639911	-0.825461	-0.953512	-1.00284	-0.371897	0.0938909	0.00155546	0.988415	1.69703	3.72124	3.0039	3.38599	3.50787	5.37999	6.0996	6.16679	6.59673	8.20823	4.85838	3.9282	3.91132	5.83339	4.13571	3.96253	4.30154	3.76093	5.08798	5.10492	4.29966	5.08793	7.00744	7.0877	5.71763	5.83485	3.79835	7.70616	5.17254	4.03526	6.54878	5.26953	7.3776	6.84452	5.48664	5.43448	6.01752	6.11827
Orange	-0.928542	-1.44694	-0.820233	0.174185	-0.455673	-0.890347	-1.05781	1.08397	2.66511	2.35167	5.70161	8.10706	14.9783	12.5433	15.0922	15.8963	20.5603	23.7546	23.5511	25.4814	29.4024	18.4049	15.6076	14.3803	21.9432	15.7755	21.1638	23.4513	23.6004	23.5331	20.7953	14.0918	16.0784	18.7236	20.6993	19.3872	18.7185	20.2729	20.8117	19.1219	19.0103	21.3626	23.0318	28.0052	27.5648	28.1149	32.1071	30.4065	23.4842
Rice	-2.71393	-2.90568	-2.67386	-2.30604	-2.53902	-2.6998	-2.76174	-1.96952	-1.38467	-1.50061	-0.261507	0.628238	3.16984	2.26914	3.45132	3.70862	5.57287	6.64369	7.06759	7.60195	8.73972	5.25655	3.57902	3.28767	5.82209	3.12149	6.20155	5.82651	4.04927	1.77362	3.11974	2.74458	2.52402	3.31638	5.6328	2.64449	5.08976	2.48747	6.83285	1.6278	1.99462	3.45826	4.59844	10.6127	6.56912	2.48879	4.73041	7.9947	6.41521
Others	-3.01382	-3.42913	-2.91489	-2.10093	-2.60998	-3.03877	-3.09439	-1.32975	-0.0175292	-0.253962	2.42247	4.53726	10.3608	8.36835	10.7593	12.4016	19.3452	20.5161	19.399	19.9913	23.6348	13.3227	12.1268	6.8773	14.2337	8.05151	7.53721	7.5286	8.13588	5.68181	6.13163	5.96466	5.98426	7.11187	9.87311	8.38996	14.4509	14.1509	16.9959	14.8881	15.2543	16.1011	17.9784	11.784	11.6006	10.1421	11.5918	16.6715	14.2989
Mean	-2.47183	-2.78796	-2.40457	-1.79644	-2.18098	-2.4541	-2.54836	-1.23742	-0.268681	-0.458349	1.58373	3.06934	7.29135	5.80227	7.30571	8.10313	11.3233	13.0425	13.1675	14.236	16.3875	9.427	8.05778	6.444	11.3385	7.07689	10.3597	9.65289	9.21394	7.50396	7.44242	6.80111	7.50743	10.5098	10.9682	8.77539	10.7979	14.0503	14.4373	13.2042	16.5644	15.6969	18.344	22.7791	19.3908	15.5187	21.0623	21.1978	15.365
Total cultivated area by crop (ha)
Crop/year	1960	1961	1962	1963	1964	1965	1966	1967	1968	1969	1970	1971	1972	1973	1974	1975	1976	1977	1978	1979	1980	1981	1982	1983	1984	1985	1986	1987	1988	1989	1990	1991	1992	1993	1994	1995	1996	1997	1998	1999	2000	2001	2002	2003	2004	2005	2006	2007	2008
Soybean	100000	150000	200000	250000	320000	431834	480000	550000	700000	950000	1319000	1700000	2500000	3850000	5143367	5824492	6417000	7070263	7782187	8256096	8774023	8501169	8203277	8137112	9421202	10153405	9181587	9134291	10519972	12211208	11487303	9616648	9441391	10635330	11525410	11675005	10299470	11486478	13303656	13061410	13656771	13985099	16359441	18524769	21538990	22948874	22047349	20565279	21246302
Maize	8.19863e+06	8.36653e+06	8.53442e+06	8.70232e+06	8.87021e+06	8771318	9.206e+06	9.37389e+06	9.54179e+06	9.70968e+06	9858320	1.00455e+07	1.02134e+07	1.03813e+07	10672450	10854687	11117570	11797411	11124827	11318885	11451297	11520336	12619531	10705979	12018446	11798349	12465836	13503431	13169003	12931784	11394307	13063701	13363609	11869663	13748813	13946320	11975811	12562130	10585498	11611483	11890376	12335175	11760965	12965678	12410677	11549425	12613094	13767431	14444582
Sugarcane	1.27011e+06	1.32341e+06	1.3767e+06	1.43e+06	1.48329e+06	1705081	1.58988e+06	1.64318e+06	1.69648e+06	1.74977e+06	1.80307e+06	1.85636e+06	1.90966e+06	1.96295e+06	2056691	1969227	2093483	2270036	2391455	2536756	2607628	2825879	3084297	3478785	3655810	3912042	3951842	4314146	4117375	4075839	4272602	4210954	4202604	3863702	4345260	4559062	4750296	4814084	4985819	4898844	4804511	4957897	5100405	5371020	5631741	5805518	6355498	7080920	8140089
Coffee	2182500	2194700	2206900	2219100	2231300	2243500	2255700	2267900	2280100	2292300	2402000	2316700	2328900	2341100	2155017	2216921	2121015	1941473	2183673	2406239	2433604	2617836	1895486	2346007	2505435	2533762	2591461	2875641	2975245	3026535	2908961	2763439	2500324	2259332	2097650	1869984	1920253	1988186	2070409	2222925	2267968	2336031	2370891	2395501	2368040	2325920	2312154	2264129	2222224
Cotton	4.78418e+06	4.72362e+06	4.66307e+06	4.60251e+06	4.54195e+06	4.48139e+06	4.42084e+06	4.36028e+06	4.29972e+06	4.23916e+06	4.17861e+06	4400000	4600000	4340000	3844816	3876389	3409185	4096970	3951040	3646145	3699495	3510972	3624217	2926496	3114117	3590180	3159826	1968376	2558952	2125400	1903593	1831389	1877753	1059926	1181620	1191485	761763	632563	833364	676798	815244	883714	768182	717832	1157104	1263321	899334	1126103	1064265
Wheat	63555	242255	420955	599655	658000	766640	1135755	1314455	1493155	1671855	1850555	2029255	2207955	2386655	2471150	2931508	3539891	3153333	2811189	3830544	3122107	1920142	2827929	1879078	1741673	2676725	3864255	3455897	3467556	3281416	2680989	2049461	1955621	1482231	1348853	994734	1796005	1521545	1408852	1249764	1138687	1728492	2104902	2560231	2807224	2360696	1560175	1853224	2363893
Beans	2888463	2.95785e+06	3.02724e+06	3.09662e+06	3.16601e+06	3272525	3.30478e+06	3.37417e+06	3.44356e+06	3.51294e+06	3484000	3.65172e+06	3.7211e+06	3.79049e+06	4288555	4145916	4059176	4551032	4617259	4212424	4643409	5026925	5926143	4064028	5320150	5315890	5477688	5201791	5781248	5181016	4680094	5433642	5148698	3884341	5471322	5006403	4300513	4401770	3313621	4154194	4332545	3450347	4140528	4090568	3978660	3748656	4034383	3788279	3781908
Orange	112200	118700	125800	138700	143800	150257	165400	166700	173200	183000	260374	287614	314853	342092	349591	403192	413698	421707	454503	474948	575249	575247	589967	624367	632122	663063	707822	725560	805692	882632	912996	983407	988704	800505	897985	856419	964373	985521	1018576	1027079	856422	824693	828843	836041	823220	805665	805903	821244	836602
Rice	4409618	4465697	4521776	4577855	4633934	4618898	4746092	4802171	4858250	4914329	4970408	5026487	5082566	5138645	4664883	5306270	6656480	5992090	5623515	5452086	6243138	6101772	6024657	5108250	5351473	4754692	5584979	5979792	5959100	5250149	3946691	4121597	4687022	4411315	4414803	4373538	3255477	3058127	3062195	3813266	3664804	3142826	3142051	3180859	3733148	3915855	2970918	2890926	2850678
Others	1.35007e+07	1.19972e+07	1.20431e+07	1.20832e+07	1.22315e+07	1.23026e+07	1.20196e+07	1.19353e+07	1.17658e+07	1.1609e+07	1.12857e+07	1.04464e+07	8.4176e+06	6.64681e+06	6039528	5842215	4774919	5882566	5911874	5956396	5967430	6161730	6403467	6056219	6073378	6426569	6658012	6433477	6109524	6288549	6327160	6569635	6548873	6362957	6322317	6303767	5709946	6155767	6213734	6285462	6770054	6681747	6582518	7017350	7549919	7922406	7750667	7508918	7666008
TOTAL	37510000	36540000	37120000	37700000	38280000	38744000	39324000	39788000	40252000	40832000	41412000	41760000	41296000	41180000	41686048	43370817	44602417	47176881	46851522	48090519	49517380	48762008	51198971	45326321	49833806	51824677	53643308	53592402	55463667	55254528	50514696	50643873	50714599	46629302	51354033	50776717	45733907	47606171	46795724	49001225	50197382	50326021	53158726	57659849	61998723	62646336	61349475	61666453	64616551
Total P accumulated in the soil by crop - residual (legacy) P (kg)
Crop/year	1960	1961	1962	1963	1964	1965	1966	1967	1968	1969	1970	1971	1972	1973	1974	1975	1976	1977	1978	1979	1980	1981	1982	1983	1984	1985	1986	1987	1988	1989	1990	1991	1992	1993	1994	1995	1996	1997	1998	1999	2000	2001	2002	2003	2004	2005	2006	2007	2008
Soybean	-613.696	-958.467	-1216.83	-1399.79	-1890.03	-2642.1	-2976	-2835.49	-3069.02	-4310.32	-3829.58	-2941.44	4052.22	1668.21	10372.5	9551.78	24775.6	37393.8	60052	71436.9	74141.1	25558.8	20910.2	6568.2	50287.3	17674.4	41711.9	40738.2	52326.4	-8277.36	-6349.57	22190.5	27998.9	52038.4	52904.3	31551	60181.6	132336	119974	108525	137530	180514	236784	323260	369893	231592	224175	275546	188806
Maize	-41881.2	-44214.1	-43282.1	-41190.2	-43885.2	-44692.7	-47431.9	-41468.2	-37079.4	-38767	-28127.6	-20442.7	3085.63	-5461.84	8871.29	12757.9	28433.6	41178.6	54774	54639.7	57603	13378.7	7149.4	145.134	32149.7	3197.72	21778.9	-2846.29	953.191	-11889.3	3926.93	8514.82	-8718.58	13999.7	30829.1	-8484.08	43965.6	25606.8	69580.9	40951.6	95786.9	36784.7	81930.4	98269.5	91864.4	67365	85706.4	120791	61518
Sugarcane	-4977.82	-5967.6	-5225.85	-3809.53	-5014.95	-6608.43	-6465.01	-2675.82	290.612	-324.528	6540.86	11816.9	27092.2	22407.5	31073	31548.3	44775.1	55543.7	57756.7	66952	80460.2	53116.5	45898.3	45399.8	81384.5	59367.1	80523.7	78276.6	77976.6	74135.6	69725.8	74532	83740	101888	96099.3	75806.7	86299.1	82276.7	75956.6	44469.1	82153.7	96915	101802	121916	124615	128030	143120	149049	98516.5
Coffee	2327.12	1526.75	2524.02	4115.58	3133.47	2453.42	2196.71	5681.17	8289.11	7819.8	13946.6	17435.3	28967.6	25043.8	25393.2	28175.5	35604.2	36271.2	40217	47979.2	56367.6	38634.7	25166.2	27782	44630.8	33401.7	67718.7	52201.1	57161.4	35769.8	33110.1	30663	31563.1	34575.1	37835.7	35415.6	46555.6	61169.3	67916.7	78764.8	85521.4	69202.7	79881.7	89706.5	88415.5	85190.5	101256	99217.9	77729.4
Cotton	-2792.31	-3837.15	-2498.83	-447.45	-1703.52	-2540.08	-2832.33	1325.99	4306.52	3659.74	9782.31	14969.4	29592.7	23258.2	23849.9	26151.3	31673.5	42166.9	41448.9	40806.5	48159.3	28408.5	24236.1	17563.5	27767.4	21117.3	12109.9	14451.8	8545.11	12482.1	9595.09	10818.8	9504.81	14700.2	14869.4	9797.71	7368.69	19698.6	16501.5	19854.6	30223.7	32881.5	35813.8	54558.7	56050.2	36206.5	56888.4	62332.4	38634.7
Wheat	-153.512	-649.232	-993.516	-1110.98	-1430.57	-1836.81	-2818.24	-1825.04	-868.403	-1239.74	1791.2	4455.06	12589.3	10642.6	10936.8	21181.2	30056.8	35283.3	27526.2	44757.3	41754.9	12699.1	20856.4	8020.51	14888.7	9188.81	31305	26032.5	21001.3	15356	18066.8	6657.06	10707.9	10854.2	9198.15	5700.52	4105.12	11010.2	12110.8	6935.79	17470.3	12495.3	22832.7	22608.8	24843.1	13434.3	15958	15737.3	16087.8
Beans	-2786.68	-3305.34	-2823.98	-1981.56	-2613.42	-3120.39	-3314.18	-1254.84	323.318	5.46424	3443.64	6197.09	13847.1	11386.2	14521	14543.4	21838.3	27759.5	28473.7	27788.2	38114.1	24422.7	23279.1	15895.7	31034.5	21985	21705.5	22375.7	21742.9	26360.9	23891.5	23362.8	26196.2	27219.3	38779.1	28624.8	25092.9	16719.5	25535.3	21487.7	17483	22595.6	21818.6	30178.6	27232	20567.5	21924.8	22796	23138.7
Orange	-104.182	-171.752	-103.185	24.1595	-65.5258	-133.781	-174.962	180.698	461.597	430.356	1484.55	2331.7	4715.97	4290.96	5276.09	6409.26	8505.75	10017.5	10704	12102.3	16913.7	10587.3	9207.97	8978.6	13870.8	10460.2	14980.2	17015.3	19014.6	20771.1	18986	13858	15896.8	14988.3	18587.7	16603.5	18051.6	19979.3	21198.3	19639.7	16280.8	17617.6	19089.7	23413.5	22691.9	22651.2	25875.2	24971.2	19646.9
Rice	-11967.4	-12975.9	-12090.6	-10556.7	-11765.6	-12470.1	-13107.5	-9457.97	-6727.1	-7374.5	-1299.8	3157.83	16110.9	11660.3	16100	19678.9	37095.7	39809.6	39744.7	41446.5	54563.3	32074.3	21562.3	16794.3	31156.8	14841.7	34635.6	34841.3	24130	9311.78	12312.7	11312	11830.1	14629.6	24867.7	11565.8	16569.6	7606.99	20923.5	6207.24	7309.9	10868.7	14448.5	33757.5	24523.5	9745.74	14053.7	23112.1	18287.7
Others	-40688.7	-41140	-35104.4	-25386.1	-31924	-37384.7	-37193.1	-15870.9	-206.245	-2948.23	27339.2	47398	87213.5	55622.8	64981	72453	92371.9	120687	114684	119076	141039	82090.7	77653.7	41650.4	86446.7	51743.6	50182.9	48435.1	49706.3	35730.3	38795.8	39185.6	39190.1	45252.5	62420.9	52888.3	82513.8	87109.6	105608	93578.4	103273	107583	118343	82692.3	87583.7	80349.8	89844.3	125185	109615
Sum	-103638	-111693	-100815	-81742.5	-97159.4	-108976	-114117	-68200.4	-34279	-43048.9	31071.4	84377.2	227267	160519	211375	242451	355131	446111	475382	526985	609116	320971	275920	188798	413617	242977	376652	331521	332558	209751	222061	241095	247909	330146	386391	259470	390704	463513	535305	440414	593032	587458	732745	880361	917713	695133	778801	918739	651981
Total organic	74898.9	77975.8	81052.8	84129.7	87206.6	90283.6	93360.5	96437.4	99514.4	102591	105668	108745	111822	114899	119244	132302	144061	129552	128633	135020	133704	132167	139111	135079	139635	143669	148243	153947	152169	157249	162185	173264	180539	178663	190057	197827	182691	189064	189691	197015	202097	214980	219428	228766	242724	248215	260790	280600	303203
Organic+ mineral	-28739.5	-33717	-19762.5	2387.18	-9952.72	-18692.1	-20756.1	28237	65235.4	59542.4	136740	193122	339089	275418	330619	374753	499192	575664	604015	662005	742820	453138	415031	323877	553252	386647	524896	485468	484727	367000	384246	414359	428448	508809	576448	457297	573395	652577	724996	637429	795129	802438	952173	1.10913e+06	1.16044e+06	943348	1.03959e+06	1.19934e+06	955184
P organic applied (kg/ha)	1.99677	2.13399	2.18353	2.23156	2.27813	2.33026	2.37414	2.42378	2.47228	2.51252	2.55163	2.60405	2.70782	2.79017	2.86054	3.05049	3.2299	2.7461	2.74555	2.80762	2.70014	2.71044	2.71707	2.98014	2.802	2.77221	2.7635	2.87255	2.74358	2.8459	3.21066	3.42123	3.5599	3.83156	3.70091	3.89603	3.99465	3.97141	4.05359	4.02062	4.02604	4.27174	4.12779	3.9675	3.91498	3.96216	4.25089	4.55029	4.69235
Estimative next years - total period evaluated
Year	2017	2018	2019	2020	2021	2022	2023	2024	2025	2026	2027	2028	2029	2030	2031	2032	2033	2034	2035	2036	2037	2038	2039	2040	2041	2042	2043	2044	2045	2046	2047	2048	2049	2050	Sum 2017-2050
P accumulated in soil (kg/ha)	1288343	1312539	1336735	1360931	1385127	1409323	1433519	1457715	1481911	1506107	1530303	1554499	1578695	1602891	1627087	1651283	1675479	1699675	1723871	1748067	1772263	1796459	1820655	1844851	1869047	1893243	1917439	1941635	1965831	1990027	2014223	2038419	2062615	2086811	57377618
P organic (kg/ha)	349663	356460	363257	370053	376850	383647	390444	397240	404037	410834	417630	424427	431224	438021	444817	451614	458411	465208	472004	478801	485598	492394	499191	505988	512784	519581	526378	533175	539971	546768	553565	560361	567158	573955	1.57015e+07
																																		2.66077e+06	Total up to 2050 (tones P)
																																			7.30791e+07
IF the accumulated tax would be the same of the last 26 years (1990-2016)
Year	2017	2018	2019	2020	2021	2022	2023	2024	2025	2026	2027	2028	2029	2030	2031	2032	2033	2034	2035	2036	2037	2038	2039	2040	2041	2042	2043	2044	2045	2046	2047	2048	2049	2050	Sum 2017-2050
P accumulated in soil (kg/ha)	1440800	1483200	1525600	1568000	1610400	1652800	1695200	1737600	1780000	1822400	1864800	1907200	1949600	1992000	2034400	2076800	2119200	2161600	2204000	2246400	2288800	2331200	2373600	2416000	2458400	2500800	2543200	2585600	2628000	2670400	2712800	2755200	2797600	2840000	72773600
P organic (kg/ha)	349663	356460	363257	370053	376850	383647	390444	397240	404037	410834	417630	424427	431224	438021	444817	451614	458411	465208	472004	478801	485598	492394	499191	505988	512784	519581	526378	533175	539971	546768	553565	560361	567158	573955	1.57015e+07
																																		3.41395e+06	Total up to 2050 (tones P)
																																			8.84751e+07
[truncated: 10 more columns]

## Sheet: by State P delivered
Tabela 770 - Quantidade de fertilizantes fosfatado entregue ao consumidor final e Utilização de fertilizantes por unidade de área
Variável - Quantidade de fertilizantes entregue ao consumidor final (Toneladas)
Brasil e Unidade da Federação																											5238	4996	5669	5049	3118	3158	5743	6226	6722	7807	5417
	1960	1961	1962	1963	1964	1965	1966	1967	1968	1969	1970	1971	1972	1973	1974	1975	1976	1977	1978	1979	1980	1981	1982	1983	1984	1985	1986	1987	1988	1989	1990	1991	1992	1993	1994	1995	1996	1997	1998	1999	2000	2001	2002	2003	2004	2005	2006	2007	2008
	P2O5 - fósforo	P2O5 - fósforo	P2O5 - fósforo	P2O5 - fósforo	P2O5 - fósforo	P2O5 - fósforo	P2O5 - fósforo	P2O5 - fósforo	P2O5 - fósforo	P2O5 - fósforo	P2O5 - fósforo	P2O5 - fósforo	P2O5 - fósforo	P2O5 - fósforo	P2O5 - fósforo	P2O5 - fósforo	P2O5 - fósforo	P2O5 - fósforo	P2O5 - fósforo	P2O5 - fósforo	P2O5 - fósforo	P2O5 - fósforo	P2O5 - fósforo	P2O5 - fósforo	P2O5 - fósforo	P2O5 - fósforo	P2O5 - fósforo	P2O5 - fósforo	P2O5 - fósforo	P2O5 - fósforo	P2O5 - fósforo	P2O5 - fósforo	P2O5 - fósforo	P2O5 - fósforo	P2O5 - fósforo	P2O5 - fósforo	P2O5 - fósforo	P2O5 - fósforo	P2O5 - fósforo	P2O5 - fósforo	P2O5 - fósforo	P2O5 - fósforo	P2O5 - fósforo	P2O5 - fósforo	P2O5 - fósforo	P2O5 - fósforo	P2O5 - fósforo	P2O5 - fósforo	P2O5 - fósforo
Brasil	109598	92800	117500	156800	135100	120100	116700	204600	273100	265700	415900	535900	874900	795500	914200	992300	1285600	1533500	1514500	1671200	1965000	1313200	1207800	992900	1559000	1257056	1500896	1503815	1507351	1296202	1185793	1217375	1346087	1546066	1744467	1494953	1707763	1947996	2128639	1966966	2337855	2482260	2806942	3414281	3457109	2898367	3149256	3659200	3195934
Rondônia	66.4013	56.2243	71.1891	94.9996	81.8524	72.7644	70.7045	123.96	165.462	160.978	251.979	324.683	530.071	481.966	553.882	601.2	778.9	929.094	917.583	1012.52	1190.52	795.622	731.764	601.563	944.544	761.606	867.668	827.581	939.063	836.361	516.493	523.119	951.321	1031.33	1113.49	1293.22	897.319	1254	1082	1880	2433	2727	4412	6899	8106	7193	7904	9242	10560
Acre	1.42243	1.20442	1.525	2.03506	1.75342	1.55874	1.51461	2.65544	3.54448	3.44844	5.39784	6.95528	11.3551	10.3245	11.8651	12.8788	16.6854	19.9028	19.6562	21.69	25.5031	17.0436	15.6757	12.8865	20.2338	16.3149	18.587	17.7282	20.1164	17.9163	11.0642	11.2061	20.3789	22.0929	23.8529	27.703	19.2221	21	39	7	76	92	64	95	99	196	197	771	489
Amazonas	20.3584	17.2381	21.8263	29.1265	25.0956	22.3093	21.6777	38.0056	50.7299	49.3553	77.2559	99.5466	162.518	147.769	169.818	184.326	238.808	284.857	281.327	310.435	365.01	243.935	224.356	184.437	289.593	233.506	266.024	253.733	287.913	256.425	158.355	160.386	291.671	316.201	341.392	396.496	275.115	650	529	312	668	1003	676	496	1003	618	561	601	555
Roraima	20.3848	17.2605	21.8546	29.1643	25.1282	22.3382	21.7058	38.055	50.7958	49.4194	77.3561	99.6757	162.729	147.961	170.038	184.565	239.118	285.226	281.692	310.838	365.484	244.251	224.647	184.676	289.969	233.809	266.369	254.062	288.287	256.758	158.56	160.594	292.05	316.612	341.835	397.011	275.472	780	1117	37	299	279	1225	1989	2528	3967	3601	2528	2981
Pará	279.01	236.247	299.128	399.176	343.933	305.747	297.091	520.864	695.249	676.41	1058.78	1364.28	2227.29	2025.16	2327.34	2526.16	3272.84	3903.93	3855.56	4254.49	5002.43	3343.1	3074.78	2527.69	3968.85	3200.17	3645.83	3477.39	3945.82	3514.28	2170.24	2198.08	3997.33	4333.51	4678.74	5433.94	3770.42	4602	8288	9080	10203	11130	12547	15130	15935	15513	14583	18427	18188
Amapá	13.2794	11.2442	14.237	18.9988	16.3695	14.552	14.14	24.7905	33.0903	32.1937	50.3927	64.9326	106.008	96.3872	110.77	120.233	155.77	185.807	183.505	202.492	238.09	159.115	146.344	120.305	188.897	152.312	173.523	165.506	187.801	167.262	103.292	104.617	190.252	206.253	222.684	258.628	179.453	208	597	440	588	327	390	370	612	750	478	787	1018
Tocantins	439.495	372.136	471.185	628.781	541.762	481.611	467.977	820.463	1095.15	1065.48	1667.79	2149	3508.42	3190.02	3666.02	3979.21	5155.36	6149.46	6073.27	6701.65	7879.81	5266.04	4843.38	3981.61	6251.72	5040.9	6205.6	6217.67	6232.29	5359.28	4902.78	5033.36	5565.53	6392.36	7212.67	3005	8350	6065	7695	7600	10460	12480	17075	28901	31239	33945	35447	38448	27623
Maranhão	551.506	466.98	591.273	789.034	679.838	604.356	587.247	1029.57	1374.27	1337.03	2092.85	2696.71	4402.59	4003.04	4600.35	4993.36	6469.28	7716.74	7621.13	8409.66	9888.09	6608.16	6077.78	4996.38	7845.06	6325.64	7098	7060	7314	4177	3560	4897	4876	7972	11400	9785	15320	16125	26148	20009	26773	27483	35573	46233	57386	48751	46221	58919	48561
Piauí	161.557	136.796	173.206	231.138	199.151	177.039	172.027	301.6	402.576	391.668	613.077	789.969	1289.69	1172.64	1347.62	1462.75	1895.1	2260.53	2232.52	2463.51	2896.6	1935.78	1780.41	1463.63	2298.12	1853.02	1568	930	1788	1465	1820	1686	2053	2781	3101	2570	4261	4317	4766	5939	8143	10484	11249	17879	20486	21590	24393	25429	27389
Ceará	75.9357	64.2974	81.411	108.64	93.6053	83.2124	80.8567	141.759	189.22	184.093	288.16	371.303	606.183	551.17	633.412	687.525	890.74	1062.5	1049.34	1157.91	1361.47	909.863	836.836	687.94	1080.17	870.963	661	549	926	836	944	809	911	1226	1563	1152	1639	2490	2551	3049	1999	2566	2546	2965	2595	2902	3142	3136	2338
Rio Grande do Norte	255.89	216.671	274.341	366.1	315.434	280.412	272.473	477.704	637.639	620.362	971.052	1251.23	2042.73	1857.35	2134.49	2316.84	3001.64	3580.45	3536.08	3901.95	4587.92	3066.09	2820	2318.24	3639.98	2935	4229	4308	3448	3277	2915	3338	3401	2281	3247	3545	2989	3725	4186	3380	4627	4216	4373	4290	3968	4735	5444	6130	5041
Paraíba	310.645	263.034	333.044	444.437	382.93	340.414	330.777	579.922	774.08	753.105	1178.83	1518.96	2479.83	2254.78	2591.23	2812.59	3643.93	4346.58	4292.73	4736.88	5569.63	3722.16	3423.41	2814.29	4418.86	3563.02	6450	5979	5266	5315	2671	3288	3770	2543	3415	2984	3345	3868	3127	1888	3134	3581	2889	3393	3224	2192	3772	2643	2078
Pernambuco	1166.04	987.323	1250.11	1668.23	1437.36	1277.77	1241.6	2176.79	2905.58	2826.85	4424.87	5701.58	9308.28	8463.53	9726.4	10557.3	13677.8	16315.3	16113.1	17780.3	20906.1	13971.5	12850.1	10563.7	16586.6	13374.1	25187	22988	18434	11716	11381	12558	12963	12905	14613	13859	13932	15559	11589	9506	12006	13546	13305	14754	12968	11055	21015	15697	9197
Alagoas	1488.01	1259.95	1595.3	2128.88	1834.26	1630.6	1584.44	2777.86	3707.88	3607.41	5646.68	7275.93	11878.5	10800.5	12412.1	13472.5	17454.6	20820.4	20562.4	22689.9	26678.8	17829.3	16398.3	13480.6	21166.6	17067.1	29175	28468	22117	13905	11795	16883	18011	13507	22395	21836	20838	14374	12877	11635	15490	17124	14449	17344	14887	15484	18540	16616	10406
Sergipe	199.075	168.564	213.429	284.815	245.398	218.152	211.976	371.639	496.064	482.623	755.449	973.419	1589.19	1444.96	1660.57	1802.43	2335.19	2785.48	2750.97	3035.6	3569.26	2385.32	2193.87	1803.52	2831.8	2283.34	3455	4247	3562	2237	2426	2475	1744	2288	2164	1952	2331	2024	2185	1717	2308	1626	2575	3452	1414	1780	3674	5606	6106
Bahia	3978.86	3369.04	4265.76	5692.52	4904.71	4360.15	4236.72	7427.87	9914.71	9646.06	15099	19455.5	31762.7	28880.1	33189.4	36024.8	46672.8	55672.7	54982.9	60671.8	71338	47674.8	43848.4	36046.6	56598.5	45636.6	41333	40264	55320	39504	29993	48867	47683	58403	78008	71811	79361	99305	96771	96944	118032	123067	141244	158161	181878	167378	172904	198047	181720
Minas Gerais	10553.8	8936.27	11314.8	15099.2	13009.6	11565.1	11237.7	19702.2	26298.4	25585.8	40049.5	51605	84249.3	76603.4	88033.8	95554.5	123798	147670	145840	160930	189222	126456	116306	95612.3	150125	121049	139153	137350	134453	115137	118328	113322	117487	141735	176895	162286	197065	239109	269725	232480	268432	262290	292091	341723	341723	344626	352408	385059	321876
Espírito Santo	674.148	570.825	722.757	964.497	831.017	738.75	717.836	1258.52	1679.87	1634.35	2558.25	3296.39	5381.62	4893.22	5623.36	6103.76	7907.89	9432.75	9315.88	10279.8	12087	8077.66	7429.33	6107.45	9589.61	7732.31	7278	7219	10214	10217	7526	5998	5794	8935	11789	12876	11316	15056	19408	15528	14068	13424	15011	11890	12449	18514	22286	23058	17820
Rio de Janeiro	328.246	277.937	351.914	469.618	404.626	359.701	349.518	612.78	817.938	795.775	1245.63	1605.03	2620.34	2382.53	2738.04	2971.95	3850.39	4592.85	4535.95	5005.27	5885.2	3933.05	3617.38	2973.75	4669.23	3764.9	5107	4541	5746	8228	4606	3733	3942	2237	1976	1556	4890	3273	4487	2515	4568	3906	3815	4267	3243	3162	4552	5763	4215
São Paulo	25084.2	21239.7	26892.9	35887.7	30921.1	27488	26709.8	46828	62505.9	60812.3	95189.4	122654	200243	182071	209238	227113	294243	350981	346632	382497	449741	300560	276436	227251	356817	287710	358291	349413	322279	304274	294363	299627	340462	319000	377709	356082	323935	342301	363528	336005	340187	332853	324146	361949	322345	318859	396574	434761	310304
Paraná	17350	14690.8	18601	24822.4	21387.2	19012.6	18474.3	32389.4	43233.4	42062	65839.5	84836.3	138502	125933	144724	157087	203518	242763	239755	264561	311072	207888	191202	157182	246799	199000	240720	256262	226965	209069	189157	176769	204416	248977	262913	237426	292978	317459	344459	317417	391045	362146	410615	504913	514816	417235	504034	592091	516141
Santa Catarina	3520.73	2981.12	3774.59	5037.07	4339.97	3858.11	3748.89	6572.6	8773.11	8535.39	13360.4	17215.3	28105.4	25554.8	29367.9	31876.8	41298.8	49262.4	48652	53685.9	63124	42185.5	38799.6	31896.1	50081.6	40381.9	45394	39785	40676	41950	43741	43197	44464	57192	54152	46996	55404	48485	57638	52002	61971	70567	82003	87026	78206	72844	77833	83788	94236
Rio Grande do Sul	17000.2	14394.7	18226	24322	20956	18629.3	18101.9	31736.5	42361.9	41214	64512.3	83126	135710	123394	141806	153920	199416	237869	234921	259228	304801	203697	187348	154014	241824	194988	280202	239220	224514	198424	190427	194043	212248	261585	266466	203520	209588	243347	272583	243664	282136	349043	395049	447713	452148	330543	375899	422704	403817
Mato Grosso do Sul	6218.74	5265.62	6667.14	8897.09	7665.8	6814.67	6621.75	11609.3	15496.1	15076.3	23598.8	30407.8	49643.3	45138	51873.2	56304.7	72947.1	87013.3	85935.2	94826.6	111497	74513.1	68532.6	56338.8	88460.2	71327.4	82749	85764	88238	79073	60683	59970	69488	102447	123957	89045	74303	121297	125759	92050	136598	134231	146633	197566	205030	144570	148011	201933	180955
Mato Grosso	9117.08	7719.75	9774.47	13043.7	11238.6	9990.75	9707.92	17020.1	22718.4	22102.8	34597.5	44579.9	72780.3	66175.2	76049.5	82546.4	106945	127567	125987	139022	163462	109241	100473	82596.3	129688	104571	68811	91224	124887	112511	80281	99563	115500	147394	178374	139035	193003	235359	273873	287266	361751	438240	554418	731327	781191	603260	576426	710411	645556
Goiás	9537.45	8075.69	10225.1	13645.1	11756.7	10451.4	10155.5	17804.8	23765.8	23121.9	36192.6	46635.3	76136	69226.4	79555.9	86352.4	111876	133449	131796	145432	170999	114278	105106	86404.6	135668	109392	107658	117347	151715	119119	116252	113127	120000	133647	129183	103039	180004	195176	205073	208495	251522	274784	308689	392496	377642	298287	321817	388714	340846
Distrito Federal	500.288	423.611	536.361	715.757	616.702	548.23	532.71	933.954	1246.64	1212.86	1898.49	2446.26	3993.72	3631.28	4173.12	4529.63	5868.48	7000.09	6913.36	7628.66	8969.79	5994.47	5513.34	4532.37	7116.49	5738.18	6205.6	6217.67	6232.29	5359.28	4902.78	5033.36	5565.53	6392.36	7212.67	12876	7494	6486	8559	7171	8338	9045	9880	11060	9988	8418	7565	7891	5918
Fonte: <p<Anu&aacute;rio estat&iacute;stico do setor de fertilizantes 2014, S&atilde;o Paulo: Associa&ccedil;&atilde;o Nacional para Difus&atilde;o de Adubos, 2015;<br /<Produ&ccedil;&atilde;o agr&iacute;cola municipal 2014 In: IBGE. Sistema IBGE de Recupera&ccedil;&atilde;o Autom&aacute;tica - SIDRA. Rio de Janeiro, 2015.<br /<Dispon&iacute;vel em: <a href="../pesquisa/pam" target="_blank" rel="…
																											1995	1996	1997	1998	1999	2000	2001	2002
																										total	1494953	1707763	1947996	2128639	1966966	2337855	2482260	2806942
																										Tocantins	3005	8350	6065	7695	7600	10460	12480	17075
																										proporção %	0.20101	0.488944	0.311346	0.361499	0.386382	0.447419	0.502768	0.608313	0.41346
																										DF		7494	6486	8559	7171	8338	9045	9880				1997	1998	1999	2000	2001	2002
																										proporção %		0.43882	0.332958	0.402088	0.364572	0.356652	0.364386	0.351984	0.373066			P2O5 - fósforo	P2O5 - fósforo	P2O5 - fósforo	P2O5 - fósforo	P2O5 - fósforo	P2O5 - fósforo
																																						1947996	2128639	1966966	2337855	2482260	2806942
																																					Rondônia	1254	1082	1880	2433	2727	4412
																																					Acre	21	39	7	76	92	64
																										Goias DF/TO	120069	129782	164180	129838	126058	123194	131131	146432	143608		Amazonas	650	529	312	668	1003	676
																																					Roraima	780	1117	37	299	279	1225
																																					Pará	4602	8288	9080	10203	11130	12547
																																					Amapá	208	597	440	588	327	390
																																					soma	7515	11652	11756	14267	15558	19314
Brasil e Unidade da Federação															PERCENTAGEM DE USO DE FERTILIZANTES POR ESTADO DE 1986-1996
															1986	1987	1988	1989	1990	1991	1992	1993	1994	1995	1996													1997	1998	1999	2000	2001	2002
															P2O5 - fósforo	P2O5 - fósforo	P2O5 - fósforo	P2O5 - fósforo	P2O5 - fósforo	P2O5 - fósforo	P2O5 - fósforo	P2O5 - fósforo	P2O5 - fósforo	P2O5 - fósforo	P2O5 - fósforo													P2O5 - fósforo	P2O5 - fósforo	P2O5 - fósforo	P2O5 - fósforo	P2O5 - fósforo	P2O5 - fósforo
Brasil															98.0859	97.1096	97.2564	100	100	100	100	100	100	100.675	100	MEDIA												proporção de cada estado						média
Rondônia															0.05781	0.0550321	0.0622989	0.0645239	0.0435567	0.042971	0.0706731	0.0667067	0.0638299	0.0865057	0.0525436	0.0605865											Rondônia	0.166866	0.0928596	0.159918	0.170533	0.17528	0.228435	0.165649
Acre															0.00123839	0.00117888	0.00133455	0.00138222	0.000933061	0.000920515	0.00151394	0.00142897	0.00136735	0.0018531	0.00112557	0.00129787											Acre	0.00279441	0.00334706	0.000595441	0.00532698	0.00591336	0.00331366	0.00354848
Amazonas															0.0177243	0.0168726	0.0191006	0.0197828	0.0133543	0.0131748	0.0216681	0.020452	0.01957	0.0265223	0.0161096	0.0185756											Amazonas	0.0864937	0.0453999	0.0265396	0.0468213	0.0644684	0.0350005	0.0507873
Roraima															0.0177473	0.0168945	0.0191254	0.0198085	0.0133717	0.0131918	0.0216962	0.0204785	0.0195954	0.0265567	0.0161306	0.0185997											Roraima	0.103792	0.0958634	0.00314733	0.0209575	0.0179329	0.0634255	0.0508532
Pará															0.24291	0.231238	0.261772	0.271121	0.18302	0.180559	0.296959	0.280293	0.268205	0.363486	0.220781	0.254577											Pará	0.612375	0.711294	0.772372	0.715147	0.715388	0.649632	0.696035
Amapá															0.0115613	0.0110057	0.012459	0.012904	0.00871081	0.00859368	0.0141337	0.0133405	0.0127652	0.0173001	0.0105081	0.0121166											Amapá	0.027678	0.0512358	0.0374277	0.041214	0.0210181	0.0201926	0.0331277
Tocantins															0.41346	0.41346	0.41346	0.41346	0.41346	0.41346	0.41346	0.41346	0.41346	0.20101	0.488944	0.401008
Maranhão															0.472918	0.469473	0.485222	0.322249	0.300221	0.402259	0.362235	0.515631	0.653495	0.654536	0.89708	0.503211
Piauí															0.104471	0.0618427	0.118619	0.113023	0.153484	0.138495	0.152516	0.179876	0.177762	0.171912	0.249508	0.14741
Ceará															0.0440404	0.0365072	0.0614323	0.0644961	0.0796092	0.0664545	0.0676776	0.079298	0.0895976	0.0770593	0.0959735	0.069286
Rio Grande do Norte															0.281765	0.286471	0.228746	0.252816	0.245827	0.274197	0.252658	0.147536	0.186131	0.237131	0.175024	0.233482
Paraíba															0.429743	0.397589	0.349355	0.410044	0.22525	0.270089	0.280071	0.164482	0.195762	0.199605	0.19587	0.283442
Pernambuco															1.67813	1.52865	1.22294	0.903871	0.95978	1.03156	0.963014	0.834699	0.837677	0.927053	0.815804	1.06393
Alagoas															1.94384	1.89305	1.46728	1.07275	0.994693	1.38684	1.33803	0.873637	1.28377	1.46065	1.22019	1.3577
Sergipe															0.230196	0.282415	0.236309	0.172581	0.204589	0.203306	0.129561	0.147989	0.124049	0.130573	0.136494	0.181642
Bahia															2.75389	2.67746	3.67001	3.04767	2.52936	4.01413	3.54234	3.77752	4.47174	4.80356	4.64707	3.63043
Minas Gerais															9.27133	9.13344	8.91982	8.88264	9.97881	9.30872	8.72804	9.16746	10.1403	10.8556	11.5394	9.6296
Espírito Santo															0.48491	0.480046	0.677613	0.788226	0.634681	0.492699	0.430433	0.577918	0.675794	0.861298	0.662621	0.615113
Rio de Janeiro															0.340263	0.301965	0.381199	0.634778	0.388432	0.306643	0.292849	0.14469	0.113272	0.104084	0.286339	0.299501
São Paulo															23.8718	23.2351	21.3805	23.4743	24.8241	24.6125	25.2927	20.633	21.6518	23.8189	18.9684	22.8876
Paraná															16.0384	17.0408	15.0572	16.1294	15.9519	14.5205	15.1859	16.1039	15.0713	15.8818	17.1557	15.8306
Santa Catarina															3.02446	2.6456	2.69851	3.23638	3.68876	3.54837	3.3032	3.6992	3.10421	3.14364	3.24424	3.21242
Rio Grande do Sul															18.669	15.9075	14.8946	15.3081	16.059	15.9395	15.7678	16.9194	15.2749	13.6138	12.2727	15.5115
Mato Grosso do Sul															5.51331	5.7031	5.85385	6.10036	5.1175	4.92617	5.16222	6.6263	7.10572	5.95637	4.3509	5.67416
Mato Grosso															4.58466	6.06617	8.2852	8.68005	6.77024	8.1785	8.58043	9.53349	10.2251	9.30029	11.3015	8.3187
Goiás															7.1729	7.80326	10.065	9.18988	9.80377	9.29272	8.91472	8.64434	7.40528	6.89246	10.5403	8.70225
Distrito Federal															0.41346	0.41346	0.41346	0.41346	0.41346	0.41346	0.41346	0.41346	0.41346	0.861298	0.43882	0.456478
PERCENTAGEM DE FERTILIZANTES FOSFATADOS ENTREGUES POR ESTADO
Brasil e Unidade da Federação																											5238	4996	5669	5049	3118	3158	5743	6226	6722	7807	5417
	1960	1961	1962	1963	1964	1965	1966	1967	1968	1969	1970	1971	1972	1973	1974	1975	1976	1977	1978	1979	1980	1981	1982	1983	1984	1985	1986	1987	1988	1989	1990	1991	1992	1993	1994	1995	1996	1997	1998	1999	2000	2001	2002	2003	2004	2005	2006	2007	2008
	P2O5 - fósforo	P2O5 - fósforo	P2O5 - fósforo	P2O5 - fósforo	P2O5 - fósforo	P2O5 - fósforo	P2O5 - fósforo	P2O5 - fósforo	P2O5 - fósforo	P2O5 - fósforo	P2O5 - fósforo	P2O5 - fósforo	P2O5 - fósforo	P2O5 - fósforo	P2O5 - fósforo	P2O5 - fósforo	P2O5 - fósforo	P2O5 - fósforo	P2O5 - fósforo	P2O5 - fósforo	P2O5 - fósforo	P2O5 - fósforo	P2O5 - fósforo	P2O5 - fósforo	P2O5 - fósforo	P2O5 - fósforo	P2O5 - fósforo	P2O5 - fósforo	P2O5 - fósforo	P2O5 - fósforo	P2O5 - fósforo	P2O5 - fósforo	P2O5 - fósforo	P2O5 - fósforo	P2O5 - fósforo	P2O5 - fósforo	P2O5 - fósforo	P2O5 - fósforo	P2O5 - fósforo	P2O5 - fósforo	P2O5 - fósforo	P2O5 - fósforo	P2O5 - fósforo	P2O5 - fósforo	P2O5 - fósforo	P2O5 - fósforo	P2O5 - fósforo	P2O5 - fósforo	P2O5 - fósforo
Rondônia	0.0605865	0.0605865	0.0605865	0.0605865	0.0605865	0.0605865	0.0605865	0.0605865	0.0605865	0.0605865	0.0605865	0.0605865	0.0605865	0.0605865	0.0605865	0.0605865	0.0605865	0.0605865	0.0605865	0.0605865	0.0605865	0.0605865	0.0605865	0.0605865	0.0605865	0.0605865	0.05781	0.0550321	0.0622989	0.0645239	0.0435567	0.042971	0.0706731	0.0667067	0.0638299	0.0865057	0.0525436	0.0643738	0.0508306	0.0955787	0.10407	0.10986	0.157182	0.202063	0.234473	0.248174	0.25098	0.252569	0.33042
Acre	0.00129787	0.00129787	0.00129787	0.00129787	0.00129787	0.00129787	0.00129787	0.00129787	0.00129787	0.00129787	0.00129787	0.00129787	0.00129787	0.00129787	0.00129787	0.00129787	0.00129787	0.00129787	0.00129787	0.00129787	0.00129787	0.00129787	0.00129787	0.00129787	0.00129787	0.00129787	0.00123839	0.00117888	0.00133455	0.00138222	0.000933061	0.000920515	0.00151394	0.00142897	0.00136735	0.0018531	0.00112557	0.00107803	0.00183216	0.000355878	0.00325084	0.0037063	0.00228006	0.00278243	0.00286366	0.00676243	0.00625545	0.0210702	0.0153007
Amazonas	0.0185756	0.0185756	0.0185756	0.0185756	0.0185756	0.0185756	0.0185756	0.0185756	0.0185756	0.0185756	0.0185756	0.0185756	0.0185756	0.0185756	0.0185756	0.0185756	0.0185756	0.0185756	0.0185756	0.0185756	0.0185756	0.0185756	0.0185756	0.0185756	0.0185756	0.0185756	0.0177243	0.0168726	0.0191006	0.0197828	0.0133543	0.0131748	0.0216681	0.020452	0.01957	0.0265223	0.0161096	0.0333676	0.0248516	0.015862	0.0285732	0.0404067	0.0240831	0.0145272	0.0290127	0.0213224	0.0178137	0.0164244	0.0173658
Roraima	0.0185997	0.0185997	0.0185997	0.0185997	0.0185997	0.0185997	0.0185997	0.0185997	0.0185997	0.0185997	0.0185997	0.0185997	0.0185997	0.0185997	0.0185997	0.0185997	0.0185997	0.0185997	0.0185997	0.0185997	0.0185997	0.0185997	0.0185997	0.0185997	0.0185997	0.0185997	0.0177473	0.0168945	0.0191254	0.0198085	0.0133717	0.0131918	0.0216962	0.0204785	0.0195954	0.0265567	0.0161306	0.0400411	0.0524748	0.00188107	0.0127895	0.0112398	0.0436418	0.0582553	0.0731247	0.13687	0.114344	0.0690861	0.0932748
Pará	0.254577	0.254577	0.254577	0.254577	0.254577	0.254577	0.254577	0.254577	0.254577	0.254577	0.254577	0.254577	0.254577	0.254577	0.254577	0.254577	0.254577	0.254577	0.254577	0.254577	0.254577	0.254577	0.254577	0.254577	0.254577	0.254577	0.24291	0.231238	0.261772	0.271121	0.18302	0.180559	0.296959	0.280293	0.268205	0.363486	0.220781	0.236243	0.389357	0.461625	0.436426	0.448382	0.446999	0.443139	0.460934	0.535232	0.463062	0.50358	0.569098
Amapá	0.0121166	0.0121166	0.0121166	0.0121166	0.0121166	0.0121166	0.0121166	0.0121166	0.0121166	0.0121166	0.0121166	0.0121166	0.0121166	0.0121166	0.0121166	0.0121166	0.0121166	0.0121166	0.0121166	0.0121166	0.0121166	0.0121166	0.0121166	0.0121166	0.0121166	0.0121166	0.0115613	0.0110057	0.012459	0.012904	0.00871081	0.00859368	0.0141337	0.0133405	0.0127652	0.0173001	0.0105081	0.0106776	0.0280461	0.0223695	0.0251513	0.0131735	0.0138941	0.0108368	0.0177027	0.0258766	0.0151782	0.0215074	0.031853
Tocantins	0.401008	0.401008	0.401008	0.401008	0.401008	0.401008	0.401008	0.401008	0.401008	0.401008	0.401008	0.401008	0.401008	0.401008	0.401008	0.401008	0.401008	0.401008	0.401008	0.401008	0.401008	0.401008	0.401008	0.401008	0.401008	0.401008	0.41346	0.41346	0.41346	0.41346	0.41346	0.41346	0.41346	0.41346	0.41346	0.20101	0.488944	0.311346	0.361499	0.386382	0.447419	0.502768	0.608313	0.846474	0.903616	1.17118	1.12557	1.05072	0.864317
Maranhão	0.503211	0.503211	0.503211	0.503211	0.503211	0.503211	0.503211	0.503211	0.503211	0.503211	0.503211	0.503211	0.503211	0.503211	0.503211	0.503211	0.503211	0.503211	0.503211	0.503211	0.503211	0.503211	0.503211	0.503211	0.503211	0.503211	0.472918	0.469473	0.485222	0.322249	0.300221	0.402259	0.362235	0.515631	0.653495	0.654536	0.89708	0.827774	1.22839	1.01725	1.1452	1.10718	1.26732	1.35411	1.65994	1.68202	1.46768	1.61016	1.51946
Piauí	0.14741	0.14741	0.14741	0.14741	0.14741	0.14741	0.14741	0.14741	0.14741	0.14741	0.14741	0.14741	0.14741	0.14741	0.14741	0.14741	0.14741	0.14741	0.14741	0.14741	0.14741	0.14741	0.14741	0.14741	0.14741	0.14741	0.104471	0.0618427	0.118619	0.113023	0.153484	0.138495	0.152516	0.179876	0.177762	0.171912	0.249508	0.221612	0.223899	0.301937	0.348311	0.422357	0.400756	0.523653	0.592576	0.744902	0.774564	0.694933	0.856995
Ceará	0.069286	0.069286	0.069286	0.069286	0.069286	0.069286	0.069286	0.069286	0.069286	0.069286	0.069286	0.069286	0.069286	0.069286	0.069286	0.069286	0.069286	0.069286	0.069286	0.069286	0.069286	0.069286	0.069286	0.069286	0.069286	0.069286	0.0440404	0.0365072	0.0614323	0.0644961	0.0796092	0.0664545	0.0676776	0.079298	0.0895976	0.0770593	0.0959735	0.127824	0.119842	0.15501	0.0855057	0.103374	0.0907037	0.0868411	0.0750627	0.100125	0.0997696	0.0857018	0.0731555
Rio Grande do Norte	0.233482	0.233482	0.233482	0.233482	0.233482	0.233482	0.233482	0.233482	0.233482	0.233482	0.233482	0.233482	0.233482	0.233482	0.233482	0.233482	0.233482	0.233482	0.233482	0.233482	0.233482	0.233482	0.233482	0.233482	0.233482	0.233482	0.281765	0.286471	0.228746	0.252816	0.245827	0.274197	0.252658	0.147536	0.186131	0.237131	0.175024	0.191222	0.196651	0.171838	0.197916	0.169845	0.155792	0.125649	0.114778	0.163368	0.172866	0.167523	0.157732
Paraíba	0.283442	0.283442	0.283442	0.283442	0.283442	0.283442	0.283442	0.283442	0.283442	0.283442	0.283442	0.283442	0.283442	0.283442	0.283442	0.283442	0.283442	0.283442	0.283442	0.283442	0.283442	0.283442	0.283442	0.283442	0.283442	0.283442	0.429743	0.397589	0.349355	0.410044	0.22525	0.270089	0.280071	0.164482	0.195762	0.199605	0.19587	0.198563	0.146901	0.0959854	0.134055	0.144264	0.102923	0.0993767	0.0932571	0.0756288	0.119774	0.0722289	0.0650201
Pernambuco	1.06393	1.06393	1.06393	1.06393	1.06393	1.06393	1.06393	1.06393	1.06393	1.06393	1.06393	1.06393	1.06393	1.06393	1.06393	1.06393	1.06393	1.06393	1.06393	1.06393	1.06393	1.06393	1.06393	1.06393	1.06393	1.06393	1.67813	1.52865	1.22294	0.903871	0.95978	1.03156	0.963014	0.834699	0.837677	0.927053	0.815804	0.798718	0.544432	0.483282	0.513548	0.545712	0.474003	0.432126	0.375111	0.381422	0.6673	0.428974	0.287772
Alagoas	1.3577	1.3577	1.3577	1.3577	1.3577	1.3577	1.3577	1.3577	1.3577	1.3577	1.3577	1.3577	1.3577	1.3577	1.3577	1.3577	1.3577	1.3577	1.3577	1.3577	1.3577	1.3577	1.3577	1.3577	1.3577	1.3577	1.94384	1.89305	1.46728	1.07275	0.994693	1.38684	1.33803	0.873637	1.28377	1.46065	1.22019	0.737887	0.604941	0.59152	0.662573	0.689855	0.514759	0.507984	0.43062	0.534232	0.58871	0.454088	0.325601
Sergipe	0.181642	0.181642	0.181642	0.181642	0.181642	0.181642	0.181642	0.181642	0.181642	0.181642	0.181642	0.181642	0.181642	0.181642	0.181642	0.181642	0.181642	0.181642	0.181642	0.181642	0.181642	0.181642	0.181642	0.181642	0.181642	0.181642	0.230196	0.282415	0.236309	0.172581	0.204589	0.203306	0.129561	0.147989	0.124049	0.130573	0.136494	0.103902	0.102648	0.0872918	0.098723	0.0655048	0.0917368	0.101105	0.0409012	0.0614139	0.116662	0.153203	0.191055
Bahia	3.63043	3.63043	3.63043	3.63043	3.63043	3.63043	3.63043	3.63043	3.63043	3.63043	3.63043	3.63043	3.63043	3.63043	3.63043	3.63043	3.63043	3.63043	3.63043	3.63043	3.63043	3.63043	3.63043	3.63043	3.63043	3.63043	2.75389	2.67746	3.67001	3.04767	2.52936	4.01413	3.54234	3.77752	4.47174	4.80356	4.64707	5.0978	4.54614	4.92861	5.04873	4.95786	5.03195	4.63234	5.26099	5.77491	5.49031	5.4123	5.68597
Minas Gerais	9.6296	9.6296	9.6296	9.6296	9.6296	9.6296	9.6296	9.6296	9.6296	9.6296	9.6296	9.6296	9.6296	9.6296	9.6296	9.6296	9.6296	9.6296	9.6296	9.6296	9.6296	9.6296	9.6296	9.6296	9.6296	9.6296	9.27133	9.13344	8.91982	8.88264	9.97881	9.30872	8.72804	9.16746	10.1403	10.8556	11.5394	12.2746	12.6712	11.8192	11.482	10.5666	10.406	10.0086	9.88465	11.8904	11.1902	10.523	10.0714
Espírito Santo	0.615113	0.615113	0.615113	0.615113	0.615113	0.615113	0.615113	0.615113	0.615113	0.615113	0.615113	0.615113	0.615113	0.615113	0.615113	0.615113	0.615113	0.615113	0.615113	0.615113	0.615113	0.615113	0.615113	0.615113	0.615113	0.615113	0.48491	0.480046	0.677613	0.788226	0.634681	0.492699	0.430433	0.577918	0.675794	0.861298	0.662621	0.772897	0.911756	0.789439	0.601748	0.540797	0.534781	0.348243	0.360099	0.638773	0.707659	0.630138	0.557583
Rio de Janeiro	0.299501	0.299501	0.299501	0.299501	0.299501	0.299501	0.299501	0.299501	0.299501	0.299501	0.299501	0.299501	0.299501	0.299501	0.299501	0.299501	0.299501	0.299501	0.299501	0.299501	0.299501	0.299501	0.299501	0.299501	0.299501	0.299501	0.340263	0.301965	0.381199	0.634778	0.388432	0.306643	0.292849	0.14469	0.113272	0.104084	0.286339	0.168019	0.210792	0.127862	0.195393	0.157357	0.135913	0.124975	0.0938067	0.109096	0.144542	0.157493	0.131886
São Paulo	22.8876	22.8876	22.8876	22.8876	22.8876	22.8876	22.8876	22.8876	22.8876	22.8876	22.8876	22.8876	22.8876	22.8876	22.8876	22.8876	22.8876	22.8876	22.8876	22.8876	22.8876	22.8876	22.8876	22.8876	22.8876	22.8876	23.8718	23.2351	21.3805	23.4743	24.8241	24.6125	25.2927	20.633	21.6518	23.8189	18.9684	17.572	17.078	17.0824	14.5512	13.4093	11.548	10.601	9.32412	11.0013	12.5926	11.8813	9.70934
Paraná	15.8306	15.8306	15.8306	15.8306	15.8306	15.8306	15.8306	15.8306	15.8306	15.8306	15.8306	15.8306	15.8306	15.8306	15.8306	15.8306	15.8306	15.8306	15.8306	15.8306	15.8306	15.8306	15.8306	15.8306	15.8306	15.8306	16.0384	17.0408	15.0572	16.1294	15.9519	14.5205	15.1859	16.1039	15.0713	15.8818	17.1557	16.2967	16.1821	16.1374	16.7267	14.5894	14.6286	14.7883	14.8915	14.3955	16.0049	16.1809	16.1499
Santa Catarina	3.21242	3.21242	3.21242	3.21242	3.21242	3.21242	3.21242	3.21242	3.21242	3.21242	3.21242	3.21242	3.21242	3.21242	3.21242	3.21242	3.21242	3.21242	3.21242	3.21242	3.21242	3.21242	3.21242	3.21242	3.21242	3.21242	3.02446	2.6456	2.69851	3.23638	3.68876	3.54837	3.3032	3.6992	3.10421	3.14364	3.24424	2.48897	2.70774	2.64377	2.65076	2.84285	2.92144	2.54888	2.26218	2.51328	2.47147	2.28979	2.94862
Rio Grande do Sul	15.5115	15.5115	15.5115	15.5115	15.5115	15.5115	15.5115	15.5115	15.5115	15.5115	15.5115	15.5115	15.5115	15.5115	15.5115	15.5115	15.5115	15.5115	15.5115	15.5115	15.5115	15.5115	15.5115	15.5115	15.5115	15.5115	18.669	15.9075	14.8946	15.3081	16.059	15.9395	15.7678	16.9194	15.2749	13.6138	12.2727	12.4922	12.8055	12.3878	12.0682	14.0615	14.074	13.113	13.0788	11.4045	11.9361	11.5518	12.6353
Mato Grosso do Sul	5.67416	5.67416	5.67416	5.67416	5.67416	5.67416	5.67416	5.67416	5.67416	5.67416	5.67416	5.67416	5.67416	5.67416	5.67416	5.67416	5.67416	5.67416	5.67416	5.67416	5.67416	5.67416	5.67416	5.67416	5.67416	5.67416	5.51331	5.7031	5.85385	6.10036	5.1175	4.92617	5.16222	6.6263	7.10572	5.95637	4.3509	6.22676	5.90795	4.6798	5.84288	5.40761	5.22394	5.78646	5.93068	4.98798	4.69987	5.5185	5.66204
Mato Grosso	8.3187	8.3187	8.3187	8.3187	8.3187	8.3187	8.3187	8.3187	8.3187	8.3187	8.3187	8.3187	8.3187	8.3187	8.3187	8.3187	8.3187	8.3187	8.3187	8.3187	8.3187	8.3187	8.3187	8.3187	8.3187	8.3187	4.58466	6.06617	8.2852	8.68005	6.77024	8.1785	8.58043	9.53349	10.2251	9.30029	11.3015	12.0821	12.8661	14.6045	15.4736	17.6549	19.7517	21.4196	22.5967	20.8138	18.3036	19.4144	20.1993
Goiás	8.70225	8.70225	8.70225	8.70225	8.70225	8.70225	8.70225	8.70225	8.70225	8.70225	8.70225	8.70225	8.70225	8.70225	8.70225	8.70225	8.70225	8.70225	8.70225	8.70225	8.70225	8.70225	8.70225	8.70225	8.70225	8.70225	7.1729	7.80326	10.065	9.18988	9.80377	9.29272	8.91472	8.64434	7.40528	6.89246	10.5403	10.0193	9.634	10.5998	10.7587	11.0699	10.9973	11.4957	10.9236	10.2916	10.2188	10.6229	10.665
Distrito Federal	0.456478	0.456478	0.456478	0.456478	0.456478	0.456478	0.456478	0.456478	0.456478	0.456478	0.456478	0.456478	0.456478	0.456478	0.456478	0.456478	0.456478	0.456478	0.456478	0.456478	0.456478	0.456478	0.456478	0.456478	0.456478	0.456478	0.41346	0.41346	0.41346	0.41346	0.41346	0.41346	0.41346	0.41346	0.41346	0.861298	0.43882	0.332958	0.402088	0.364572	0.356652	0.364386	0.351984	0.323934	0.288912	0.290439	0.240215	0.215648	0.185173
	99.3752	99.3752	99.3752	99.3752	99.3752	99.3752	99.3752	99.3752	99.3752	99.3752	99.3752	99.3752	99.3752	99.3752	99.3752	99.3752	99.3752	99.3752	99.3752	99.3752	99.3752	99.3752	99.3752	99.3752	99.3752	99.3752	98.0859	97.1096	97.2564	100	100	100	100	100	100	100.675	100	99.7289	100	100.053	100	100	100	100	100	100	100.001	100	100
[truncated: 8 more columns]
